# Supplementary material for: Lean Psoas Muscle Area Is Associated with Length of Stay After Lower Limb Revascularization for CLTI
Source: Diagnostics (Basel). 2026 May 26;16(11):1621. doi: 10.3390/diagnostics16111621 (PMC13256708; doi:10.3390/diagnostics16111621)
Supplement: Supplementary file 1 [file diagnostics-16-01621-s001.zip]

Archive with 14 entries (14 files):
- Table-S6.pdf
- Table-S7.pdf
- Table-S8.pdf
- Table-S9.pdf
- Table-S10.pdf
- Table-S11.pdf
- Table-S12.pdf
- Table-S13.pdf
- Figure-S1.pdf
- Table-S5.pdf
- Table-S4.pdf
- Table-S3.pdf
- Table-S2.pdf
- Table-S1.pdf
